# Supplementary material for: Expression Profile of Defense Genes in Rice Lines Pyramided with Resistance Genes Against Bacterial Blight, Fungal Blast and Insect Gall Midge
Source: Rice (N Y). 2018 Jul 13;11:40. doi: 10.1186/s12284-018-0231-4 (PMC6045563; doi:10.1186/s12284-018-0231-4)
Supplement: Supplementary file 2 — Table S2. Quantitative Reverse Transcription PCR data against 14 genes recorded in Experiment-1 and Experiment-2. (XLSX 28 kb) [file 12284_2018_231_MOESM2_ESM.xlsx]

## Sheet: Sheet3
Table S2 Validation of the identified candidate genes in Stem and leaf tissues of the test line RPNF05 and RPNF08 following BB, Gm, Bl or GM+BB, Bl+BB infestation at three time points
Experiment 1: RPNF05 (Gm+BB)								Experiment 2: RPNF08 (Bl+BB)
S.No	Gene Id	Gene name						S.No	Gene Id	Gene name
1	LOC_Os10g37160	Cytochrome p450 family, transposon protein, putative, unclassified						1	LOC_Os10g37160	Cytochrome p450 family, transposon protein, putative, unclassified
		Stem Samples	Average	St error	T test	P=				Leaf samples	Average	St error	T-Test	P=	T-Test	P=
	1	Gm+BB 24	1.70496	0.53261	1 vs 3	0.217002			1	BL+BB 24	0.673023	0.0721345	1 vs 4	0.00756126	4 vs 6	0.00419835
	2	Gm 24	2.07908	0.37588	1 vs 5	0.101176			2	BL Leaf 24	2.94606	0.199476	2 vs 5	0.00258067	2 vs 3	0.13875
	3	Gm+BB 72	2.36232	0.33408	3 vs 5	0.0298333			3	BB Leaf 24	3.21437	0.182203	3 vs 6	0.000517427	5 vs 6	0.0590561
	4	Gm 72	1.98966	0.483776	1 vs 2	0.084731			4	BL+BB 72	1.33721	0.0905698	1 vs 2	0.00404895
	5	Gm+BB 120	3.49857	0.597856	3 vs 4	0.0807607			5	BL Leaf 72	0.0999623	0.00877543	1 vs 3	0.00117444
	6	Gm 120	8.92592	0.469728	5 vs 6	0.00462831			6	BB Leaf 72	0.538767	0.163839	4 vs 5	0.00281801
		Leaf samples
	7	Gm+BB 24	0.624373	0.117374	7 vs 9	0.0943607
	8	BB 24	2.3747	0.338155	7 vs 11	0.358427
	9	Gm+BB 72	1.23521	0.38982	9 vs 11	0.131433
	10	BB 72	0.563783	0.209712	7 vs 8	0.00789793
	11	Gm+BB 120	0.555052	0.0525641	9 vs 10	0.108192
	12	BB 120	0.54836	0.120539	11 vs 12	0.4653
2	LOC_Os08g07080	Terpene synthase 10, putative, expressed						2	LOC_Os08g07080	Terpene synthase 10, putative, expressed
		Stem Samples	Average	St error	T test	P=				Leaf samples	Average	St error	T-Test	P=	T-Test	P=
	1	Gm+BB 24	3.36544	0.270224	1 vs 3	0.150787			1	BL Leaf 24	1.23005	0.23223	1 vs 4	0.0328136	4 vs 6	0.211325
	2	Gm 24	0.860417	0.0628031	1 vs 5	0.00505412			2	BB Leaf 24	0.125477	0.0526045	2 vs 5	0.101484	2 vs 3	0.0263183
	3	Gm+BB 72	3.04924	0.36778	3 vs 5	0.00786083			3	BL+BB Leaf 24	1.23005	0.23223	3 vs 6	0.0272526	5 vs 6	0.0258925
	4	Gm 72	1.31629	0.162501	1 vs 2	0.00472657			4	BL Leaf 72	0.796717	0.149262	1 vs 2	0.0263183
	5	Gm+BB 120	7.00769	0.138137	3 vs 4	0.0287928			5	BB Leaf 72	0.0428933	0.0101273	1 vs 3	0.001
	6	Gm 120	14.9425	2.03856	5 vs 6	0.0337302			6	BL+BB Leaf 72	0.83005	0.182043	4 vs 5	0.0196559
		Leaf samples
	7	Gm+BB 24	2.55202	0.332514	7 vs 9	0.0321391
	8	BB 24	1.51535	0.265952	7 vs 11	0.014346
	9	Gm+BB 72	0.957363	0.230437	9 vs 11	0.155986
	10	BB 72	0.17046	0.0521296	7 vs 8	0.00788478
	11	Gm+BB 120	0.695643	0.0400251	9 vs 10	0.0524376
	12	BB 120	0.153137	0.0799181	11 vs 12	0.0211789
3	LOC_Os01g03680	Bowman-birk type bran trypsin inhibitor precursor, putative						3	LOC_Os01g03680	Bowman-birk type bran trypsin inhibitor precursor, putative
		Stem Samples	Average	St error	T test	P=				Leaf samples	Average	St error	T-Test	P=	T-Test	P=
	1	Gm+BB 24	2.5961	0.432347	1 vs 3	0.0239347			1	BL Leaf 24	0.345953	0.144946	1 vs 4	0.457268	4 vs 6	0.444622
	2	Gm 24	2.75133	0.398287	1 vs 5	0.029537			2	BB Leaf 24	0.205417	0.0808781	2 vs 5	0.00481035	2 vs 3	0.0325133
	3	Gm+BB 72	0.558833	0.188378	3 vs 5	0.376973			3	BL+BB Leaf 24	1.92565	0.391661	3 vs 6	0.0268525	5 vs 6	0.00463037
	4	Gm 72	1.4825	0.200622	1 vs 2	0.420112			4	BL Leaf 72	0.328917	0.102418	1 vs 2	0.10137
	5	Gm+BB 120	0.426333	0.190864	3 vs 4	0.0328647			5	BB Leaf 72	1.57277	0.097716	1 vs 3	0.0489322
	6	Gm 120	0.605733	0.128777	5 vs 6	0.150652			6	BL+BB Leaf 72	0.30775	0.032093	4 vs 5	0.00249383
		Leaf samples
	7	Gm+BB 24	0.342967	0.10226	7 vs 9	0.0947701
	8	BB 24	2.03937	0.64572	7 vs 11	0.376156
	9	Gm+BB 72	1.02967	0.346979	9 vs 11	0.187412
	10	BB 72	0.704933	0.422023	7 vs 8	0.0481803
	11	Gm+BB 120	0.449233	0.206382	9 vs 10	0.348147
	12	BB 120	0.603867	0.209623	11 vs 12	0.353248
4	LOC_Os12g37260	Lipoxygenase 2.1, chloroplast precursor, putative, expressed						4	LOC_Os12g37260	Lipoxygenase 2.1, chloroplast precursor, putative, expressed
										Leaf samples	Average	St error	T-Test	P=	T-Test	P=
	1	Gm+BB 24	2.68516	0.104144	1 vs 3	0.163097			1	BL Leaf 24	0.379213	0.179394	1 vs 4	0.0987719	4 vs 6	0.00293788
	2	Gm 24	2.19246	0.0684086	1 vs 5	0.00606226			2	BB Leaf 24	1.57298	0.399282	2 vs 5	0.108801	2 vs 3	0.141097
	3	Gm+BB 72	3.13814	0.356029	3 vs 5	0.0259677			3	BL+BB Leaf 24	0.98095	0.0391826	3 vs 6	0.211145	5 vs 6	0.0926198
	4	Gm 72	1.5376	0.142644	1 vs 2	0.00886342			4	BL Leaf 72	0.0338867	0.0171531	1 vs 2	0.0579319
	5	Gm+BB 120	1.69982	0.0165204	3 vs 4	0.0419914			5	BB Leaf 72	0.491753	0.289113	1 vs 3	0.0251644
	6	Gm 120	1.96827	0.198112	5 vs 6	0.265283			6	BL+BB Leaf 72	0.953512	0.0665597	4 vs 5	0.132855
		Leaf samples
	7	Gm+BB 24	0.675647	0.375897	7 vs 9	0.496668
	8	BB 24	2.5473	0.225447	7 vs 11	0.432061
	9	Gm+BB 72	0.670113	0.217638	9 vs 11	0.395814
	10	BB 72	0.184227	0.0620027	7 vs 8	0.0404875
	11	Gm+BB 120	0.542187	0.416351	9 vs 10	0.112179
	12	BB 120	0.50408	0.208834	11 vs 12	0.447889
5	LOC_Os01g65110	POT family protein, expressed						5	LOC_Os01g65110	POT family protein, expressed
		Stem Samples	Average	St error	T test	P=				Leaf samples	Average	St error	T-Test	P=	T-Test	P=
	1	Gm+BB 24	1.37167	0.264987	1 vs 3	0.319624			1	BL+BB 24	1.01051	0.475022	1 vs 4	0.444172	4 vs 6	0.0794645
	2	Gm 24	1.22765	0.147014	1 vs 5	0.313579			2	BL Leaf 24	6.12518	0.441814	2 vs 5	0.0100606	2 vs 3	0.0147484
	3	Gm+BB 72	2.01234	0.943805	3 vs 5	0.0768636			3	BB Leaf 24	2.03522	0.375925	3 vs 6	0.450903	5 vs 6	0.0637161
	4	Gm 72	1.65889	0.300347	1 vs 2	0.320642			4	BL+BB 72	1.08937	0.136629	1 vs 2	0.00661745
	5	Gm+BB 120	0.962823	0.478971	3 vs 4	0.335485			5	BL Leaf 72	3.11531	0.125353	1 vs 3	0.171945
	6	Gm 120	1.71253	0.948182	5 vs 6	0.252873			6	BB Leaf 72	2.09636	0.322737	4 vs 5	0.00259784
		Leaf samples
	7	Gm+BB 24	0.983273	0.337663	7 vs 9	0.322875
	8	BB 24	2.26564	0.612312	7 vs 11	0.164155
	9	Gm+BB 72	0.75227	0.100765	9 vs 11	0.0155086
	10	BB 72	0.578697	0.127971	7 vs 8	0.0454047
	11	Gm+BB 120	0.39625	0.150232	9 vs 10	0.260732
	12	BB 120	0.574917	0.282654	11 vs 12	0.359175
6	LOC_Os07g03710	Scp-like extracellular protein						6	LOC_Os07g03710	Scp-like extracellular protein
		Stem Samples	Average	St error	T test	P=				Leaf samples	Average	St error	T-Test	P=	T-Test	P=
	1	Gm+BB 24	1.38907	0.325248	1 vs 3	0.110061			1	BL+BB 24	1.55537	0.354439	1 vs 4	0.000998315	4 vs 6	0.277367
	2	Gm 24	0.90079	0.401327	1 vs 5	0.168879			2	BL Leaf 24	0.379657	0.0384972	2 vs 5	0.00851071	2 vs 3	0.314444
	3	Gm+BB 72	3.64142	1.06872	3 vs 5	0.18452			3	BB Leaf 24	0.50259	0.210839	3 vs 6	0.00191733	5 vs 6	0.00173314
	4	Gm 72	0.697187	0.299569	1 vs 2	0.0362771			4	BL+BB 72	4.34337	0.460799	1 vs 2	0.0470484
	5	Gm+BB 120	2.17436	0.389748	3 vs 4	0.0819984			5	BL Leaf 72	0.04749	0.00611605	1 vs 3	0.0352967
	6	Gm 120	1.16173	0.85025	5 vs 6	0.233457			6	BB Leaf 72	3.91088	0.22559	4 vs 5	0.00551133
		Leaf samples
	7	Gm+BB 24	3.27153	0.913521	7 vs 9	0.0364245
	8	BB 24	3.27519	0.873296	7 vs 11	0.0340762
	9	Gm+BB 72	1.18045	0.522948	9 vs 11	0.464832
	10	BB 72	2.40371	0.73695	7 vs 8	0.499246
	11	Gm+BB 120	1.21165	0.347039	9 vs 10	0.0375909
	12	BB 120	0.869077	0.0978251	11 vs 12	0.226573
7	LOC_Os01g71340	Glucan endo-1,3-beta-glucosidase, acidic isoform precursor						7	LOC_Os01g71340	Glucan endo-1,3-beta-glucosidase, acidic isoform precursor
		Stem Samples	Average	St error	T test	P=				Leaf samples	Average	St error	T-Test	P=	T-Test	P=
	1	Gm+BB 24	1.17956	0.348967	1 vs 3	0.0480353			1	BL Leaf 24	0.704817	0.119811	1 vs 4	0.0282513	4 vs 6	0.0243187
	2	Gm 24	0.759193	0.109557	1 vs 5	0.153224			2	BB Leaf 24	0.1262	0.0117524	2 vs 5	0.0986194	2 vs 3	0.0226408
	3	Gm+BB 72	0.560144	0.141737	3 vs 5	0.296257			3	BL+BB Leaf 24	2.05043	0.430254	3 vs 6	0.0493213	5 vs 6	0.106097
	4	Gm 72	2.74192	0.68346	1 vs 2	0.1508			4	BL Leaf 72	0.248887	0.0978721	1 vs 2	0.022919
	5	Gm+BB 120	0.66708	0.0304445	3 vs 4	0.0571884			5	BB Leaf 72	0.583933	0.229565	1 vs 3	0.0667379
	6	Gm 120	1.53717	0.0460868	5 vs 6	0.00382201			6	BL+BB Leaf 72	0.994037	0.0780054	4 vs 5	0.191449
		Leaf samples
	7	Gm+BB 24	0.708413	0.117367	7 vs 9	0.185945
	8	BB 24	1.4567	0.131797	7 vs 11	0.251313
	9	Gm+BB 72	0.581825	0.0360631	9 vs 11	0.172615
	10	BB 72	0.206341	0.100503	7 vs 8	0.00494542
	11	Gm+BB 120	0.781797	0.148167	9 vs 10	0.0223857
	12	BB 120	0.885097	0.270069	11 vs 12	0.24317
8	LOC_Os12g36830	PR10 α
		Stem Samples	Average	St error	T test	P=		8	LOC_Os12g36830	PR10
	1	Gm+BB 24	0.0559533	0.0260057	1 vs 3	0.00158925				Leaf samples	Average	St error	T-Test	P=	T-Test	P=
	2	Gm 24	1.4144	0.112094	1 vs 5	0.0130028			1	BL Leaf 24	1.17585	0.173476	1 vs 4	0.0478951	4 vs 6	0.0736206
	3	Gm+BB 72	1.0257	0.067901	3 vs 5	0.0145118			2	BB Leaf 24	0.28064	0.22144	2 vs 5	0.0109444	2 vs 3	0.0209772
	4	Gm 72	1.19704	0.0871543	1 vs 2	0.00268088			3	BL+BB Leaf 24	1.82773	0.28257	3 vs 6	0.0116489	5 vs 6	0.000538063
	5	Gm+BB 120	0.633303	0.11891	3 vs 4	0.180162			4	BL Leaf 72	0.312853	0.134499	1 vs 2	0.0697184
	6	Gm 120	0.70555	0.0919475	5 vs 6	0.368474			5	BB Leaf 72	1.42896	0.0487216	1 vs 3	0.0626523
		Leaf samples							6	BL+BB Leaf 72	0.006814	0.00213144	4 vs 5	0.00295588
	7	Gm+BB 24	0.0511567	0.0252168	7 vs 9	0.00218554
	8	BB 24	0.5946	0.0933071	7 vs 11	0.15698
	9	Gm+BB 72	0.946707	0.0360896	9 vs 11	0.00311855
	10	BB 72	0.603317	0.131858	7 vs 8	0.011615
	11	Gm+BB 120	0.174257	0.0818171	9 vs 10	0.081789
	12	BB 120	0.820303	0.106431	11 vs 12	0.00389249
9	LOC_Os01g01660	Isoflavone reductase						9	LOC_Os01g01660	Isoflavone reductase
		Stem Samples	Average	St error	T test	P=				Leaf samples	Average	St error	T-Test	P=	T-Test	P=
	1	Gm+BB 24	0.88301	0.252394	1 vs 3	0.291961			1	BL Leaf 24	1.32984	0.230259	1 vs 4	0.0339972	4 vs 6	0.0398125
	2	Gm 24	0.614837	0.294523	1 vs 5	0.12308			2	BB Leaf 24	0.595213	0.172887	2 vs 5	0.0144225	2 vs 3	0.0117373
	3	Gm+BB 72	1.17465	0.276535	3 vs 5	0.0644571			3	BL+BB Leaf 24	1.13806	0.110324	3 vs 6	0.0524481	5 vs 6	0.128997
	4	Gm 72	1.03955	0.30281	1 vs 2	0.0128137			4	BL Leaf 72	0.303793	0.150517	1 vs 2	0.0675681
	5	Gm+BB 120	0.430233	0.0409486	3 vs 4	0.405384			5	BB Leaf 72	0.344391	0.135812	1 vs 3	0.294324
	6	Gm 120	0.687403	0.0693624	5 vs 6	0.0156894			6	BL+BB Leaf 72	0.665837	0.105387	4 vs 5	0.449537
		Leaf samples
	7	Gm+BB 24	0.740317	0.0222224	7 vs 9	0.41977
	8	BB 24	0.67883	0.289145	7 vs 11	0.158385
	9	Gm+BB 72	0.680043	0.284235	9 vs 11	0.322418
	10	BB 72	0.713997	0.548394	7 vs 8	0.419681
	11	Gm+BB 120	0.843693	0.0740029	9 vs 10	0.483851
	12	BB 120	0.835193	0.356553	11 vs 12	0.492546
10	AY914077	Pi54						10	AY914077	Pi54
		Stem Samples	Average	St error	T test	P=				Leaf samples	Average	St error	T-Test	P=	T-Test	P=
	1	Gm+BB 24	2.72503	0.966659	1 vs 3	0.159731			1	BL+BB 24	2.25528	0.426782	1 vs 4	0.374792	4 vs 6	0.0111736
	2	Gm 24	0.58624	0.0638371	1 vs 5	0.418329			2	BL Leaf 24	2.61104	0.280435	2 vs 5	0.0538577	2 vs 3	0.00306676
	3	Gm+BB 72	1.70267	0.315904	3 vs 5	0.0562886			3	BB Leaf 24	0.474608	0.3453	3 vs 6	0.392664	5 vs 6	0.0123577
	4	Gm 72	2.02176	0.421549	1 vs 2	0.0849958			4	BL+BB 72	2.05919	0.159368	1 vs 2	0.316148
	5	Gm+BB 120	2.81391	0.592589	3 vs 4	0.338428			5	BL Leaf 72	3.41317	0.366737	1 vs 3	0.0712071
	6	Gm 120	1.53916	0.79448	5 vs 6	0.183418			6	BB Leaf 72	0.468378	0.364383	4 vs 5	0.021432
		Leaf samples
	7	Gm+BB 24	0.74291	0.520135	7 vs 9	0.188976
	8	BB 24	2.18566	0.577085	7 vs 11	0.0273312
	9	Gm+BB 72	0.430337	0.243061	9 vs 11	0.0435026
	10	BB 72	0.55037	0.455111	7 vs 8	0.0674901
	11	Gm+BB 120	2.10182	0.730107	9 vs 10	0.314369
	12	BB 120	2.25521	0.585267	11 vs 12	0.296074
11	LOC­_Os08g09670	Gm4 (LRR)						11	LOC­_Os08g09670	Gm4 (LRR)
		Stem Samples	Average	St error	T test	P=				Leaf samples	Average	St error	T-Test	P=	T-Test	P=
	1	Gm+BB 24	2.52368	1.08752	1 vs 3	0.190768			1	BL Leaf 24	0.51533	0.161837	1 vs 4	0.225499	4 vs 6	0.00995986
	2	Gm 24	2.18046	1.02939	1 vs 5	0.0550822			2	BB Leaf 24	0.540213	0.0942526	2 vs 5	0.489728	2 vs 3	0.0170665
	3	Gm+BB 72	1.24382	0.593404	3 vs 5	0.0511711			3	BL+BB Leaf 24	1.62851	0.300207	3 vs 6	0.0586731	5 vs 6	0.319192
	4	Gm 72	1.89072	0.735493	1 vs 2	0.221022			4	BL Leaf 72	0.314113	0.0553382	1 vs 2	0.452102
	5	Gm+BB 120	4.37465	0.682179	3 vs 4	0.267848			5	BB Leaf 72	0.548028	0.225272	1 vs 3	0.0419737
	6	Gm 120	3.76489	0.466581	5 vs 6	0.0528603			6	BL+BB Leaf 72	0.71914	0.101771	4 vs 5	0.245553
		Leaf samples
	7	Gm+BB 24	0.52973	0.189304	7 vs 9	0.284253
	8	BB 24	0.531867	0.152244	7 vs 11	0.496615
	9	Gm+BB 72	0.776007	0.193129	9 vs 11	0.0713004
	10	BB 72	0.466677	0.355826	7 vs 8	0.479857
	11	Gm+BB 120	0.52722	0.0883624	9 vs 10	0.3133
	12	BB 120	0.494673	0.138298	11 vs 12	0.338044
12	LOC_Os04g52970	gm3 (NB-ARC)
		Stem Samples	Average	St error	T test	P=		12	LOC_Os04g52970	gm3 (NB-ARC)
	1	Gm+BB 24	0.38817	0.0965972	1 vs 3	0.0106137				Leaf samples	Average	St error	T-Test	P=	T-Test	P=
	2	Gm 24	1.1212	0.065238	1 vs 5	0.144237			1	BL Leaf 24	0.273333	0.0837324	1 vs 4	0.0452265	4 vs 6	0.00934852
	3	Gm+BB 72	1.17824	0.0882485	3 vs 5	0.00148093			2	BB Leaf 24	0.496667	0.132204	2 vs 5	0.193767	2 vs 3	0.181403
	4	Gm 72	0.278497	0.0796112	1 vs 2	0.0186699			3	BL+BB Leaf 24	0.243333	0.0938675	3 vs 6	0.0218145	5 vs 6	0.420139
	5	Gm+BB 120	0.24457	0.11756	3 vs 4	0.000678521			4	BL Leaf 72	0.085	0.0409268	1 vs 2	0.12221
	6	Gm 120	0.33295	0.106922	5 vs 6	0.305768			5	BB Leaf 72	0.72	0.0757188	1 vs 3	0.4
		Leaf samples							6	BL+BB Leaf 72	0.683333	0.11893	4 vs 5	0.00835231
	7	Gm+BB 24	1.09332	0.0763196	7 vs 9	0.0255029
	8	BB 24	1.75169	0.157819	7 vs 11	0.0287099
	9	Gm+BB 72	0.59205	0.114949	9 vs 11	0.136773
	10	BB 72	0.528387	0.194301	7 vs 8	0.0266101
	11	Gm+BB 120	0.443107	0.105619	9 vs 10	0.302615
	12	BB 120	0.0945067	0.0151823	11 vs 12	0.030596
13	LOC_Os08g15080.1	Gm8 (Proline Rich Protein)						13	LOC_Os08g15080.1	Gm8 (Proline Rich Protein)
		Stem Samples	Average	St error	T test	P=				Leaf samples	Average	St error	T-Test	P=	T-Test	P=
	1	Gm+BB 24	0.72532	0.15491	1 vs 3	0.0145452			1	BL Leaf 24	0.22941	0.0481577	1 vs 4	0.160949	4 vs 6	0.0705915
	2	Gm 24	1.08242	0.0831118	1 vs 5	0.0230697			2	BB Leaf 24	0.763497	0.131572	2 vs 5	0.198865	2 vs 3	0.267546
	3	Gm+BB 72	1.48261	0.251854	3 vs 5	0.406691			3	BL+BB Leaf 24	0.898317	0.192854	3 vs 6	0.134502	5 vs 6	0.353973
	4	Gm 72	0.398527	0.179061	1 vs 2	0.133245			4	BL Leaf 72	0.338707	0.0525285	1 vs 2	0.0427835
	5	Gm+BB 120	1.53236	0.146927	3 vs 4	0.00315414			5	BB Leaf 72	1.2761	0.3555	1 vs 3	0.0323173
	6	Gm 120	1.52986	0.0788905	5 vs 6	0.490948			6	BL+BB Leaf 72	1.05372	0.252576	4 vs 5	0.0493333
		Leaf samples
	7	Gm+BB 24	1.16995	0.0382655	7 vs 9	0.00822978
	8	BB 24	1.70805	0.155015	7 vs 11	0.0226604
	9	Gm+BB 72	0.243117	0.0907141	9 vs 11	0.013788
	10	BB 72	0.15145	0.0902348	7 vs 8	0.0421381
	11	Gm+BB 120	0.75061	0.0556857	9 vs 10	0.309701
	12	BB 120	0.214487	0.0602749	11 vs 12	0.00573414
14	LOC_Os11g45990	von Willebrand factor type A domain						14	LOC_Os11g45990	von Willebrand factor type A domain
		Stem Samples	Average	St error	T test	P=				Leaf samples	Average	St error	T-Test	P=	T-Test	P=
	1	Gm+BB 24	2.42302	0.361037	1 vs 3	0.116344			1	BL Leaf 24	1.29099	0.220001	1 vs 4	0.0126136	4 vs 6	0.0233349
	2	Gm 24	1.54744	0.264831	1 vs 5	0.086886			2	BB Leaf 24	0.81235	0.125664	2 vs 5	0.0938957	2 vs 3	0.0651149
	3	Gm+BB 72	1.35535	0.283424	3 vs 5	0.0141562			3	BL+BB Leaf 24	2.08054	0.450697	3 vs 6	0.0552977	5 vs 6	0.116184
	4	Gm 72	0.880513	0.0574222	1 vs 2	0.0896864			4	BL Leaf 72	0.0505767	0.019585	1 vs 2	0.0261909
	5	Gm+BB 120	4.47153	0.656688	3 vs 4	0.105505			5	BB Leaf 72	0.338163	0.145004	1 vs 3	0.126191
	6	Gm 120	4.14465	0.252736	5 vs 6	0.374147			6	BL+BB Leaf 72	0.767617	0.179646	4 vs 5	0.101591
		Leaf samples
	7	Gm+BB 24	0.347017	0.150017	7 vs 9	0.130262
	8	BB 24	0.7637	0.244107	7 vs 11	0.117024
	9	Gm+BB 72	0.737193	0.176363	9 vs 11	0.28138
	10	BB 72	0.17262	0.0715263	7 vs 8	0.0281006
	11	Gm+BB 120	0.51445	0.174319	9 vs 10	0.0488201
	12	BB 120	0.49282	0.187997	11 vs 12	0.140841
