# Supplementary material for: Expression Profile of Defense Genes in Rice Lines Pyramided with Resistance Genes Against Bacterial Blight, Fungal Blast and Insect Gall Midge
Source: Rice (N Y). 2018 Jul 13;11:40. doi: 10.1186/s12284-018-0231-4 (PMC6045563; doi:10.1186/s12284-018-0231-4)
Supplement: Supplementary file 3 — Table S3. Details of primer pairs used in detecting pyramided target genes in test lines. (XLSX 10 kb) [file 12284_2018_231_MOESM3_ESM.xlsx]

## Sheet: Primer Details
Table S3 Details of primer sequence used in PCR validation for target genes
S.No	Genes	Primer Name	Primer sequences	References
1	Xa21	PTA248	F: AGACGCGGAAGGGTGGTTCCCGGA	Ronald et al. 1992
		PTA248	R: AGACGCGGTAATCGAAAGATGAAA
2	xa13	Xa13-Prom	F: GGCCATGGCTCAGTGTTTAT	Sundaram et al. 2014
		Xa13-Prom	R: GAGCTCCAGCTCTCCAAATG
3	xa5	xa5FM-S	F: GTCTGGAATTTGCTCGCGTTCG	Hajira et al. 2016
		xa5FM-S	R: TGGTAAAGTAGATACCTTATCAAACTGGA
		xa5FM-R	F: AGCTCGCCATTCAAGTTCTTGAG
		Xa5FM-R	R: TGACTTGGTTCTCCAAGGCTT
4	Pi2	9-Pro-F (pi2)	F: TGATTATGTTTTTTATGTGGGG	Tian et al. 2016
		9-Pro-F (pi2)	R: ATTAGTGAGATCCATTGTTCC
5	Pi54	RM206	F: CCCATGCGTTTAACTATTCT	Madhav et al. 2005
		RM 206	R: CGTTCCATCGATCCGTATGG
		Pi54 MAS	F: ATGCTCTTGGTCCTTTCTATCTTG	Ramkumar et al. 2011
		Pi54 MAS	R: GTCTTGCAGAACTTGTCATCATTC
6	Gm1	RM23956	F: GTCTCTCCCTCTCTCATCTTGTCG	Dutta et al. 2014
		RM23956	R: CCCTATTCATGTGCAATGGAACC
		RM 23914	F: GAGGATCCTTACCATCAAACTTCG	Sundaram 2007
		RM 23914	R: CCAAGAACCTGCATTCTTCAAGG
		RM 23941	F: AGAATCGAACCCTAACACATGC	Dutta et al. 2014
		RM 23941	R: TATCGCTTGATTCTTGGACAGC
7	gm3	gm3-del3	F: CTGCCAGAGATGGGCCTTCCA	Sama et al. 2014
		gm3-del3	R: CGTACAAATTCCTGTACCACTC
8	Gm4	Gm4-del	F: GTGGATCGAGAGAAGACAAG	Divya et al. 2015
		Gm4-del	R: CTTGAGGACGATATTCAAGC
9	Gm8	Gm8-del	F: TATAAAGAGGACGGTCTAACCTTTA	Divya et al. unpublished
		Gm8-del	R: GCACAGGGAAGTTGTCAGTTCAAGTA
